# Supplementary material for: Machine Learning-Based Prediction of Comprehensive Lipid Response to Dietary Interventions in Overweight and Obese Women
Source: Nutrients. 2026 Jun 18;18(12):1974. doi: 10.3390/nu18121974 (PMC13304630; doi:10.3390/nu18121974)
Supplement: Supplementary file 1 [file nutrients-18-01974-s001.zip]

Archive with 2 entries (2 files):
- Supplementary Table S1.csv
- Supplementary_Material.pdf
