# Supplementary material for: Machine Learning-Based Prediction of Comprehensive Lipid Response to Dietary Interventions in Overweight and Obese Women
Source: Nutrients. 2026 Jun 18;18(12):1974. doi: 10.3390/nu18121974 (PMC13304630; doi:10.3390/nu18121974)
Supplement: Supplementary file 1 [file nutrients-18-01974-s001.zip › Supplementary Table S1.csv]

DIET	Age	Weight base	Weight week 8	BMI base	BMI week 8	Waist base	Waist week 12	Hip base	Hip week 12	WHR base	WHR week 12	HDL base	HDL week 8	HDL week 12	Chol base	Chol week 8	Chol week 12	TG base	TG week 8	TG week 12	Glucose base	Glucose week 8	Glucose week 12	LDL base	LDL 8 weeks	LDL 12 weeks
IECR	44	104.7	98	35	32.7	124	114.33	125.1	119	0.99	0.96	0.7	0.7	0.7	6.5	5.45	5.6	1.4	1.2	1.3	4.4	4.9	5.5	5.2	4.2	4.3
IECR	43	89.1	91.85	34.8	35.9	101.5	102.75	113.5	116.5	0.89	0.88	0.9	0.9	0.9	5.6	5.5	5.8	1.9	1.35	1.6	4.6	5.25	5.5	3.8	4	4.2
DER	49	102.9	102.33	33.6	33.4	114.5	112	121	121.5	0.95	0.92	1.4	1.4	1.6	5.2	5.5	6.2	1.4	1.2	1.4	4.9	5.7	5.7	3.2	3.55	4
IER	33	97.6	95.7	35.6	34.7	110	108	122	121.5	0.9	0.89	0.9	0.9	0.9	5.9	6.4	6.2	3.4	2.95	2.7	4.8	5.5	5.6	3.4	4.15	4.1
IECR + PF	48	78.7	78.3	28.6	28.4	108	104	111	112	0.97	0.93	1.6	1.5	1.5	6.6	6	6	1.4	1.8	1.8	5.3	6.1	6.1	4.4	3.7	3.7
DER	48	77.2	71.45	28.4	26.2	97.5	90	108	100.5	0.9	0.9	1.1	1.05	1.1	5.7	5.8	5.4	1.3	1.35	1.2	5.2	5.55	6	4	4.15	3.8
high mono	34	101.5	95.5	32.7	30.8	98	98.5	122	116	0.8	0.85	1.6	1.74	1.79	6.11	5.8	5.75	1.28	0.82	0.88	4.76	6.27	5.54	3.79	3.61	3.48
IECR + PF	47	96.25	93.1	37.1	35.9	105	103.5	112.5	110.67	0.93	0.94	1.2	1.15	1.1	5.7	5.5	5.5	0.9	1.1	0.8	4.9	5.4	5.6	4.1	3.85	4
high carb	56	100.9	90.35	40.2	36	112.5	108	129.5	126	0.87	0.86	1	1.02	1.02	4.7	4.06	4.3	1.68	1.06	1.18	4.67	5.24	5.285	2.86	2.5	2.67
CER	40	85	81.3	29.8	28.5	103	98	111.5	108	0.92	0.91	1.1	1.05	1	4.9	5.55	6	3.5	4	6	4.8	5.35	5.4	2.2	2.85	3.1
DER	69	82.1	80.15	30.2	29.4	99	96	103.5	96	0.96	1	1.3	1.15	1.3	6.7	5.65	5.6	1.1	1.1	1.1	5.1	5.7	5.7	4.9	4	3.8
DER	52	77.2	75.3	30.5	29.8	102.5	97	109	106	0.94	0.92	1.3	1.5	1.7	4.7	4.55	4.6	0.9	0.85	0.7	4.8	4.9	5.4	3	2.65	2.6
IECR + PF	61	70.3	64.8	27.5	25.3	98.5	88	105	97.5	0.94	0.9	1.3	1.5	1.5	5.8	5.5	5.5	1.2	0.85	0.8	5.3	5.65	5.9	4	3.6	3.6
IER	43	75.6	72	28.2	26.8	101	93.5	106.16	104	0.95	0.9	1.5	1.2	1.2	5.9	5.8	5.7	1.6	1.9	1.9	4.9	5.55	5.5	3.7	3.7	3.6
IER	43	76.2	69.15	28	24.8	101.3	96.5	104	98.5	0.97	0.98	1.1	1.1	1.1	6.6	5.2	5.5	1.9	1.05	1.3	4.4	4.7	5	4.6	3.6	3.8
high carb	41	110.85	99.7	38.9	35.1	106.5	106	136.5	125	0.78	0.85	1.2	0.93	0.94	5.19	4.56	4.57	1.84	2.25	2.18	4.9	5.61	5.415	3.08	2.52	2.55
DER	45	73	70.3	26.8	25.8	95	93.5	105	105.5	0.9	0.89	1.3	1.3	1.3	5.2	5.15	5.4	1.3	1.2	1.3	5.3	5.6	5.8	3.3	3.3	3.5
IER	44	81.5	79.5	28.5	28.5	106.5	104.17	109.5	107.67	0.97	0.97	1.6	1.45	1.4	5.6	5.15	5	1.8	2.1	1.6	4.5	4.8	5	3.2	2.75	2.9
CER	43	63.4	61.7	24.5	23.5	88.5	83.8	99	96.5	0.89	0.87	1.6	1.55	1.6	4.1	3.95	4	0.6	0.5	0.5	4.4	4.6	4.9	2.2	2.2	2.2
CER	41	76.6	74.6	26.4	24.9	95.7	89.2	111.17	107	0.86	0.83	1.2	1.2	1.3	4.3	4.35	4.6	0.8	0.85	0.8	4.4	4.7	4.9	2.7	2.75	2.9
IECR	39	79.45	75	32.2	30.4	95.5	102.5	114	109.17	0.84	0.94	1.1	1.1	1.1	5.7	5.05	5.5	1.4	1.05	1.5	5	5.2	5.5	4	3.45	3.7
IER	45	70.8	66.2	27.3	25.2	92	88	104.5	99.33	0.88	0.89	1.3	1.2	1.3	4.7	4.2	4.2	1.2	0.95	0.9	4.4	4.7	4.9	2.9	2.55	2.5
IECR + PF	59	69.3	65.7	25.1	23.8	96	90.3	101	98	0.95	0.92	1.6	1.7	1.8	5	4.8	4.7	1	0.65	0.5	5.1	5.55	5.6	2.9	2.8	2.7
DER	54	59.45	55.56	25.7	24	97	85.25	95	92	1.02	0.93	1.7	1.8	2	4.8	4.4	4.5	2.3	1.15	1.1	4.6	5.3	5.1	2	2.1	2
high carb	47	88.95	82.9	34.9	32.8	100	97	124	117	0.81	0.83	1.7	1.42	1.41	6.48	5.08	5.14	1.71	1.21	1.37	4.96	5.32	5.375	3.83	3.01	3
DER	49	61.6	56.85	25.3	23.4	82	77.5	99.5	77.5	0.82	1	1.3	1.35	1.4	4.2	5.25	5.6	0.5	0.7	0.8	4.5	4.75	4.9	2.7	3.55	3.8
CER	36	70.5	66.5	25.8	24.1	101	99.5	104	99.5	0.97	1	2.2	1.75	1.9	5.1	4.6	4.5	0.6	0.75	0.8	4.8	5.05	5.2	2.6	2.5	2.2
IECR + PF	44	103.4	100.35	40.4	39.2	124.5	122.5	119.5	115	1.04	1.07	1.1	1.05	1	6.2	5.7	5.6	1.6	1.25	1.4	4.1	4.5	4.5	4.4	4.1	4
CER	39	101.6	99.8	39.6	39	128	121.3	126.33	122.67	1.01	0.99	1.3	1.5	1.7	5.7	5.2	5.6	1.1	1.2	1.4	5.5	5.75	5.9	3.9	3.15	3.3
IECR + PF	41	84.5	82.35	35.2	34.3	116.83	116	108.67	109.5	1.08	1.06	1.1	1	1	5.3	5	5	2.1	2.3	2.3	5.2	5.6	5.6	3.2	2.9	2.9
high mono	50	102.45	93.75	34.5	31.7	111	105	127	115	0.87	0.91	1.4	1.31	1.36	4.63	3.34	3.4	1.72	1.1	1.06	4.43	4.67	4.785	2.31	1.44	1.48
high mono	58	89.85	80.25	36.3	32.1	115	104	127.5	121	0.9	0.86	2	1.58	1.63	4.66	4.12	4.23	1.09	1.38	1.19	4.34	4.69	4.685	1.98	1.76	1.93
IECR	45	75.6	69.33	25	22.9	97.9	91.16	105	99.75	0.93	0.91	1.5	1.2	1.5	4.2	3.3	3.7	0.6	0.5	0.55	4.6	4.9	4.95	2.4	1.95	1.9
CER	43	93.4	85.5	34.2	31.4	100.33	96	117.67	106.17	0.85	0.9	1.8	1.2	1.1	4.8	4.45	4.6	0.7	0.6	0.7	4.6	4.65	4.9	2.7	3	3.2
CER	40	78.3	77.1	32.3	31.7	100.67	98.33	108.17	108.17	0.93	0.91	1.6	1.55	1.4	4.8	4.65	4.8	1	1.15	1	5.6	5.7	5.9	2.7	2.55	2.9
IECR + PF	45	69.6	63.6	25.3	23.1	94.5	88.5	106	99.5	0.89	0.89	1.5	1.6	1.7	4.4	4.3	4.3	0.7	0.55	0.5	4.6	4.4	4.9	2.6	2.45	2.4
DER	36	96.8	95.1	35.6	34.9	111	109.5	116	111	0.96	0.99	1.2	1.15	1.2	4.6	4.9	4.8	0.8	0.95	1	4.2	4.4	4.5	3	3.3	3.1
IECR + PF	48	123.4	114	42.7	39.7	145	137	143	135.5	1.01	1.01	1.6	1.1	1.2	10.9	10.35	10.6	0.8	0.7	0.7	5	5.2	5.3	8.9	8.95	9.1
DER	44	101	97.58	37.1	35.8	102	99.8	121	118	0.84	0.85	1.4	1.3	1.4	3.5	4.4	4.1	1.3	1.7	1.4	4.8	4.9	5.1	1.5	2.35	2.1
IECR + PF	45	68.65	66.5	25.8	25	92	90.25	100.5	97.25	0.92	0.93	1	0.95	0.9	5.2	5.25	5	1.2	0.95	1	4.5	4.75	4.8	3.7	3.85	3.6
CER	34	78.8	77.6	28.6	28.2	96	98.8	109	108.83	0.88	0.91	1.5	1.2	1.2	5.4	4.3	4.3	0.9	1	1	4.7	5	5	3.5	2.6	2.6
CER	44	89.7	90	32.2	31.9	109.33	99.3	117	107.5	0.93	0.92	1.7	1.45	1.5	4.9	4.15	4.2	0.7	0.95	0.9	4.4	4.7	4.7	2.9	2.25	2.3
IER	41	86.7	82.7	31.1	27.6	92.67	97.83	112.17	109.67	0.83	0.89	1.4	1.35	1.5	4.8	4.4	4.6	0.9	1.05	1.2	4.2	4.4	4.5	3	2.6	2.6
IER	42	104.7	103.4	38.9	38	121.5	121.5	124	123	0.98	0.99	1.7	1.8	1.9	4.9	4.5	4.7	1.2	1.4	1.2	4	4.35	4.3	2.7	2.1	2.3
IECR	48	69.5	67.7	24.6	24	87	85.16	101.83	99.17	0.85	0.86	2	1.75	1.9	6.2	5.7	5.7	0.6	0.45	0.4	4.4	4.85	4.7	3.9	3.75	3.6
IER	37	97.4	90.6	33.3	30.6	108	106	117	113.5	0.92	0.93	1.5	1.45	1.5	6.6	6.25	6.1	0.8	0.55	0.5	4.3	4.45	4.6	4.7	4.55	4.4
high mono	66	107.425	96.1	39.9	35.9	116	107.5	136	122	0.85	0.88	1.5	1.08	1.12	5.05	4.65	4.62	1.49	1.47	1.55	5.32	5.77	5.59	2.74	2.81	2.7
high mono	40	72.5	65.1	29	25.8	87	80	111	93	0.78	0.86	1.9	1.42	1.53	4.39	3.46	3.55	0.99	0.93	0.99	4.71	5.01	4.96	1.88	1.53	1.48
high carb	37	99.15	88.1	33.4	29.8	112	103	124	114.5	0.9	0.9	1	0.94	0.97	4.79	3.47	3.68	1.78	1.07	1.12	5.43	5.59	5.63	2.87	1.99	2.14
IER	44	68.5	64.3	24.7	22.8	89	83.5	105.5	100	0.84	0.84	2.8	2.7	2.9	5.1	5	5.6	0.7	0.9	0.9	4.7	4.85	4.9	2	1.9	2.3
IER	41	83.7	78.5	30.5	28.8	104.17	98	112.5	107.17	0.93	0.91	1.6	1.4	1.4	4.9	4.6	4.8	1	0.85	0.9	4.3	4.4	4.5	2.8	2.8	3
IER	40	117.4	109.5	42.9	39.7	136.7	114.3	142.83	131	0.96	0.87	1	0.8	0.8	5.5	4.6	4.9	1	1.05	1.1	4.5	4.7	4.7	4	3.3	3.6
IER	42	91.6	89.9	30.8	30.7	103	101.3	116.67	114.5	0.88	0.88	1.7	1.45	1.5	3.9	3.8	3.6	0.7	0.7	0.8	4.2	4.15	4.4	1.9	2	1.7
DER	42	88.15	85.6	30	29.6	105.67	104	112.83	111	0.94	0.94	1.5	1.4	1.4	6	5.6	5.6	1.3	1.2	1.2	4.3	4.5	4.5	3.9	3.7	3.7
DER	49	97.85	95.35	33.1	32.2	119.17	117.17	121.33	119.67	0.98	0.98	1.7	2.1	2.1	5.1	6.2	6.2	1.3	1.3	1.3	4.5	4.7	4.7	2.8	3.5	3.5
DER	40	96.4	91.8	38.6	36.8	119.83	115	124.33	122	0.96	0.94	1	1.05	1.2	4.6	4.8	5	1.7	0.85	0.9	4.8	5	5	2.8	3.35	3.4
IECR + PF	52	65.7	61.2	24.7	23	85	81	101	94.5	0.84	0.86	1.6	1.5	1.4	5.3	4.85	4.6	0.7	0.6	0.6	4.7	4.9	4.9	3.4	3.05	2.9
IECR + PF	52	80	77.9	32.5	31.6	102	94.83	112.17	107.83	0.91	0.88	1.5	1.5	1.4	5.5	5.05	4.9	0.7	0.6	0.6	5.1	5.15	5.3	3.7	3.25	3.2
IECR + PF	49	58.6	55.9	22.3	21.3	85.5	81.1	96.5	93.5	0.89	0.87	1.7	1.7	1.7	5.2	4.6	4.6	0.8	0.75	0.7	4.2	4.4	4.4	3.1	2.55	2.6
IER	41	63.3	62	30.3	26.5	88	85.5	95	95	0.93	0.9	1.4	1.5	1.5	7.1	6.8	6.8	1.5	1.1	1.1	4.6	4.8	4.8	5	4.8	4.8
DER	55	65.2	61.2	26.5	24.8	86.7	79.9	97	92.6	0.89	0.86	1.4	1.45	1.5	7.4	6.2	6	1.5	1.1	1.1	5.6	5.7	5.8	5.3	4.25	4
CER	36	53.9	48.5	25.2	21.6	82.5	76	90.5	86.5	0.91	0.88	1.1	1.6	1.5	3.8	4.2	4	0.8	0.7	0.6	3.9	4.2	4.1	2.3	2.25	2.2
IECR + PF	45	75.45	71.95	28.4	27.1	95.67	90	104.5	101	0.92	0.89	1.7	1.4	1.3	5.3	5.45	5.6	0.6	1	1.3	4.9	4.85	5.1	3.3	3.6	3.7
CER	42	78.2	74.9	27	25.3	103.83	97.66	109	105	0.95	0.93	1.3	1.25	1.3	4.8	5.25	5.8	1.6	1	1.1	4.9	4.95	5.1	2.8	3.55	4
IER	45	108.2	106.5	35.2	35.6	111.67	111.5	117.33	125	0.95	0.89	1.9	1.6	1.6	4	3.85	3.6	0.7	0.85	0.8	4.9	5	5.1	1.8	1.85	1.6
IECR	33	89.4	81.9	32.4	29.7	111	100.83	118	108	0.94	0.93	1.4	1.25	1.3	5.3	4.35	4.6	0.8	0.7	0.8	4.9	4.9	5.1	3.5	2.75	2.9
high mono	56	85.825	80.4	30.7	28.7	96	90	115.5	110	0.83	0.82	2	1.9	1.93	5.45	5.39	5.5	0.82	0.69	0.73	4.6	4.88	4.77	2.96	3.11	3.17
high mono	35	96.65	89.45	34.1	31.5	96	92	122	118	0.79	0.78	1.3	1.26	1.26	4.95	4.56	4.66	1.17	1.13	1.13	4.8	5.01	4.97	3.05	2.7	2.8
high carb	42	131.8	114.6	45.6	41.1	116	108	143	135	0.81	0.8	2.3	1.73	1.89	5.01	4.69	4.89	0.95	1.47	1.17	4.36	4.43	4.515	2.13	2.11	2.33
high mono	51	91.275	81.1	36.2	31.7	112	98	123	112	0.91	0.88	1.5	1.27	1.27	4.95	4.65	4.85	1.42	1.06	1.17	4.58	4.75	4.735	2.65	2.82	2.96
high carb	48	87.925	77.55	31.9	27.8	101	91.5	109.5	103	0.92	0.89	1.3	1.23	1.23	5.74	4.77	4.95	0.98	0.86	0.9	4.72	4.94	4.875	3.95	3.09	3.25
IECR	39	90.9	91.4	28	37.6	114.5	114.25	120.5	121.25	0.95	0.94	1.2	1.3	1.15	3.7	3.8	3.7	0.6	0.6	0.6	4.9	5.2	5.05	2.2	2.2	2.25
high carb	45	87.1	76.3	33.3	29.1	105	92.5	119	109	0.88	0.85	1.7	1.94	1.93	5.68	5.33	5.35	3.15	2	2.02	5.37	5.66	5.515	1.99	2.16	2.18
high carb	43	91.7	81.65	40.2	35.8	113	106	125	115	0.9	0.92	1.6	1.25	1.29	6.21	5.17	5.37	1.92	1.39	1.41	5.08	5.22	5.215	3.57	3.18	3.34
high carb	45	78.9	65.75	28.9	23.9	92.5	83	112	98	0.83	0.85	2.2	1.82	1.91	4.56	4.04	4.16	1.27	0.75	0.79	4.8	4.89	4.93	1.55	1.8	1.81
high carb	34	90.35	87	34.4	34	95	89	121	120	0.79	0.74	1.3	1.2	1.24	6.31	5.05	5.26	2.29	1.06	1.08	4.5	4.6	4.62	3.78	3.29	3.45
high mono	51	85.55	76.15	33.1	29.4	102	91	117	109	0.87	0.83	1.6	1.71	1.81	7.77	6.1	6.4	2.92	1.62	1.54	5.17	5.39	5.285	4.57	3.47	3.71
IECR	46	110.55	97.5	38.3	33.7	113.5	101.5	122	110.5	0.93	0.92	1.2	1.05	1	4.6	3.85	3.9	1.3	0.8	0.9	4.3	4.65	4.4	2.8	2.45	2.5
IER	37	91	89.3	27	26.7	95.5	91.5	118.5	117.5	0.81	0.78	1.4	1.3	1.3	6.6	6.2	6.2	2.2	2.1	1.7	4.6	4.6	4.7	4.2	3.95	4.1
CER	41	89.5	79.8	38.4	34.1	119	110.33	111.33	104.33	1.07	1.06	1.4	1.2	1.2	6.7	5.8	5.7	2	0.9	1	5.1	4.95	5.2	4.4	4.15	4
high mono	38	81.5	71.75	29.1	25.4	98	84	115	105	0.85	0.8	1.4	1.42	1.47	7.01	4.87	5.04	1.94	0.95	0.94	4.33	4.4	4.425	4.61	2.94	3.06
CER	32	99.7	95.2	37.9	35.4	121	117	128	115	0.95	1.02	1.3	1.1	1.1	5.2	5.15	5.5	1.1	1.3	1.4	4.4	4.45	4.5	3.4	3.5	3.8
IER	37	71.4	70.9	27.2	26	92	89.16	102	86.19	0.9	1.03	1.3	1.4	1.4	4	4.6	4.6	0.7	1.2	1.2	4.2	4.3	4.3	2.4	2.7	2.7
CER	36	108.3	108.5	39.7	39.9	119.5	120	129.6	128	0.92	0.94	1.6	1.4	1.4	5.8	5.7	5.7	1.3	1.1	1.1	4.5	4.6	4.6	3.6	3.8	3.8
IECR + PF	58	86.95	79.8	36.7	33.6	107	102.5	112.83	106.5	0.95	0.96	1.1	1.05	1.1	6.2	6	7.2	2.1	1.25	1.4	4.4	4.45	4.5	4.1	4.4	5.5
IECR	47	73.1	68.1	31.2	28.7	95.5	99.25	109	103	0.88	0.96	1.6	1.3	1.2	5.9	5.15	5.4	1.2	1.3	1.6	4.7	3.7	4.8	3.8	3.25	3.5
IECR + PF	42	96.4	89.55	36.3	33.7	110	97	120	113.5	0.92	0.85	1.5	1.15	1.1	6.8	5.65	5.8	1	1.05	1	5	5.05	5.1	4.8	4	4.2
CER	46	105.7	100.5	34.7	33.6	121.5	109.66	127.33	122.33	0.95	0.9	2.1	1.75	1.8	5.2	4.3	4.6	1.6	1.35	1.4	4.7	4.7	4.8	2.4	1.95	2.2
IER	41	74.8	73	27.1	27.1	91.2	92.5	102.5	100.7	0.89	0.92	1.5	1.45	1.4	4.6	4.85	4.4	0.9	0.95	0.7	5	5.15	5.1	2.7	3	2.7
IER	32	79.2	77.4	28.8	27.4	94.9	95.67	112.5	111	0.84	0.86	1.8	1.5	1.7	4.2	4.05	4	1.1	1.25	0.8	4.2	4.3	4.3	1.9	1.95	1.9
CER	39	71.2	71.2	31.2	30.4	89.5	89.5	104.5	104.5	0.86	0.86	1.3	1.4	1.4	3.9	4.1	4.1	0.5	0.6	0.6	4.4	4.5	4.5	2.4	2.4	2.4
IER	37	58.8	57.4	24.3	23.9	89.8	90.7	93.17	92.33	0.96	0.98	1.7	1.5	1.5	7.5	6.3	6.3	1.6	1	1	4.7	4.8	4.8	5.1	4.3	4.3
DER	39	114.3	109.8	42	40.3	131.5	127.5	125	123	1.05	1.04	1	1.05	1.1	5.5	5.1	4.9	2.1	1.35	1.1	4.7	4.9	4.8	3.5	3.45	3.3
high mono	27	89.75	85.3	34.6	33.1	101	101	120	119	0.84	0.85	1.9	1.76	1.84	5.39	4.29	4.33	1.88	1.31	1.26	4.97	5.08	5.065	2.3	1.77	1.75
high carb	49	93.1	82	35.1	31.1	107	100	119	110.5	0.9	0.9	1.1	1.19	1.19	5.72	4.98	5.25	1.27	0.98	1.02	4.53	4.61	4.595	3.96	3.27	3.52
high carb	64	94.05	83.85	35.9	32.1	115	98	126	116.5	0.91	0.84	2	2	2.01	5.53	5.11	5.15	1.54	1.26	1.43	4.69	4.81	4.745	2.65	2.37	2.29
high carb	35	80.525	71	32.5	28.6	93	87	117	105	0.79	0.83	1.3	1.3	1.34	5.5	5.11	5.24	1.11	0.99	0.98	4.61	4.64	4.62	3.57	3.28	3.38
CER	44	77.3	72.8	30.5	28.4	100.17	96.67	104	99.5	0.96	0.97	1.6	1.3	1.3	5.8	5.35	5.6	1.4	1.5	1.8	4.7	4.85	4.7	3.6	3.4	3.5
CER	44	97.5	97.5	40.3	39.6	129	129	130	130	0.99	0.99	1.3	1.3	1.3	4.7	4.7	4.7	0.9	0.9	1.3	4.7	4.7	4.7	3	3	3
IECR + PF	39	67.25	65.7	24.7	24.1	87.1	86.33	101.5	98.83	0.86	0.87	1.3	1.2	1.2	4.2	4.4	4.3	0.6	0.8	0.7	5.1	4.95	5.1	2.6	2.85	2.8
CER	44	71	71	26.1	26.1	91.7	91.7	102.5	102.5	0.89	0.89	1.4	1.4	1.4	4.2	4.2	4.2	0.6	0.6	0.7	4.4	4.4	4.4	2.5	2.5	2.5
IER	41	80	78.2	27.3	27.4	94.7	92.8	105	103	0.9	0.9	1.8	1.65	1.8	6	5.7	6.1	0.8	0.9	0.9	4.5	4.45	4.5	3.8	3.65	3.9
IECR	40	82.3	76	27	25.1	112	100	112	105	1	0.95	1.8	1.7	1.7	4.1	4.25	4.4	0.6	0.6	0.6	5.1	5.3	5.1	2	2.25	2.4
IER	37	75	75	30.6	31	93.66	93.66	113	113	0.83	0.83	1.6	1.6	1.6	4.6	4.6	4.6	1	1	1	5	5	5	2.5	2.5	2.5
IER	33	102.1	102.1	33	33	118.33	118.33	115	115	1.03	1.03	1.4	1.4	1.4	5.1	5.1	5.1	0.7	0.7	0.7	4.6	4.6	4.6	3.4	3.4	3.4
DER	43	63.9	63.9	25.3	25.3	86	86	101	101	0.85	0.85	1.5	1.5	1.5	5.1	5.1	5.1	0.6	0.6	0.6	5	5	5	3.3	3.3	3.3
IECR + PF	44	92.9	92.9	35.4	35.4	118	118	109	109	1.08	1.08	1.3	1.3	1.3	6	6	6	1.8	1.8	1.8	5.5	5.5	5.5	3.9	3.9	3.9
IECR	52	71.1	71.1	28.8	28.8	103	103	105	105	0.98	0.98	1.5	1.5	1.5	6.8	6.8	6.8	1.1	1.1	1.1	5.1	5.1	5.1	4.8	4.8	4.8
IECR + PF	58	69.1	69.1	28.4	28.4	95.2	95.2	102	102	0.93	0.93	1.5	1.5	1.5	7	7	7	1.6	1.6	1.6	4.7	4.7	4.7	4.8	4.8	4.8
IECR	37	92.95	92.95	35	35	103	103	120	120	0.86	0.86	0.9	0.9	0.9	4.7	4.7	4.7	0.6	0.6	0.6	3.9	3.9	3.9	3.5	3.5	3.5
DER	46	83.6	83.6	37.7	37.7	105.5	105.5	114.75	114.75	0.92	0.92	1	1	1	5.5	5.5	5.5	1.4	1.4	1.4	4.7	4.7	4.7	3.9	3.9	3.9
IECR	44	69.9	69.9	27.6	27.6	95	95	102.25	102.25	0.93	0.93	1.6	1.6	1.6	4.8	4.8	4.8	0.7	0.7	0.7	4.6	4.6	4.6	2.9	2.9	2.9
IECR + PF	40	94.85	94.85	36.1	36.1	113	113	118	118	0.96	0.96	1.2	1.2	1.2	3.7	3.7	3.7	0.6	0.6	0.6	4.5	4.5	4.5	2.2	2.2	2.2
DER	54	86.8	86.8	30.4	30.4	101	101	117	117	0.86	0.86	1.6	1.6	1.6	5.2	5.2	5.2	0.5	0.5	0.5	4.9	4.9	4.9	3.4	3.4	3.4
IECR + PF	43	86.2	86.2	29.5	29.5	97.5	97.5	118	118	0.83	0.83	2	2	2	5.4	5.4	5.4	0.6	0.6	0.6	4.7	4.7	4.7	3.1	3.1	3.1
DER	44	112.2	112.2	39.3	39.3	123	123	124.5	124.5	0.99	0.99	1.6	1.6	1.6	5.3	5.3	5.3	1.8	1.8	1.8	5	5	5	2.9	2.9	2.9
CER	42	97.8	93.8	34	32.8	123.5	119.67	119.17	119.67	1.04	1	1.2	1.1	1.1	5.9	6	6	1.4	1	1	4.4	4.4	4.4	4.1	4.4	4.4
IER	41	100.3	96.1	35.6	34	102	99.2	122	117.33	0.84	0.85	1.3	1.25	1.3	3.6	3.3	3.6	1.5	1.05	1.1	4.1	4.15	4.1	1.6	1.55	1.8
CER	41	89.7	84.3	32.7	31.3	98.5	94	109	105.8	0.9	0.89	1.7	1.1	1.2	7.4	6.35	6.1	1.4	1.75	1.5	5.1	5.55	5.1	5.1	4.45	4.2
IER	44	67.1	66.6	26.4	26	90.66	89.5	99.66	100.16	0.91	0.89	1.3	1.1	1	5.5	5.4	4.9	2.2	1.85	1.7	4.9	4.85	4.9	3.2	3.45	3.1
IECR + PF	48	62.3	57.5	22.9	21.1	84	78.5	96	90.5	0.88	0.87	1.7	1.55	1.5	5.5	5.05	5	0.9	0.65	0.7	4.6	4.65	4.6	3.4	3.2	3.2
CER	44	110.1	100.3	41.9	36.8	125	104	122.5	116	1.02	0.9	1.1	0.9	0.9	5.2	4.6	4.5	1.8	1.25	1.4	4.8	4.7	4.8	3.3	3.15	3
IER	34	114.7	107.2	41	38.9	142.7	134	143.17	133	1	1.01	1.4	1.2	1.1	5.5	4.8	4.4	2.5	2.4	2.3	5.6	5.5	5.6	3	2.5	2.2
IER	31	119.7	119.7	42.3	42.3	130.8	130.8	137.7	137.7	0.95	0.95	1.5	1.5	1.5	4.6	4.6	4.5	0.9	0.9	0.9	4.4	4.4	4.4	2.7	2.7	2.7
IER	39	70	64.6	25.6	23.4	94	82.16	106.16	97.16	0.89	0.85	2	1.7	1.7	5.3	4.6	4.4	0.8	0.5	0.5	4.3	4.15	4.3	2.9	2.7	2.5
IECR	48	66	60.6	27.1	24.9	95.67	86	101	96.2	0.95	0.89	1.3	1.35	1.4	4.6	4.85	4.7	0.8	0.75	0.6	4.2	4.35	4.2	2.9	3.15	3
IECR	19	92.6	91.7	30.9	30.6	109.25	108	114	112	0.96	0.96	0.9	0.95	1	3.3	3.6	3.5	1.1	1	0.9	4.9	4.65	4.9	1.9	2.2	2.1
CER	35	92.9	84.7	37.7	33.9	119	106	125	116	0.95	0.91	1.3	0.85	0.6	5	3.2	2.3	0.8	0.75	0.5	4.8	4.85	4.8	3.3	2	1.5
DER	52	64	62.4	25	24.4	84	80.25	94.15	92.6	0.89	0.87	1.5	1.25	1.3	5.5	4.15	4.5	0.6	0.6	0.7	5.2	5	5.2	3.7	2.65	2.9
CER	43	65.1	61.1	26.8	24.8	96.5	89.17	101.67	97.33	0.95	0.92	1.2	1.25	1.3	4.7	4.2	4.1	0.6	0.9	0.8	4.2	4.45	4.2	3.2	2.5	2.4
IER	42	85.8	80.7	29.6	27.6	107.83	100.7	108.83	103.7	0.99	0.97	1.7	1.65	1.6	4.9	4.65	4.6	0.6	0.65	0.7	5.3	5.1	5.3	2.9	2.7	2.7
IECR	46	75.3	75.8	28.3	28.5	80.5	78.3	109.5	108	0.74	0.73	1.4	1.4	1.4	7.1	6.4	6.7	1.1	1.3	1.2	4.8	4.85	4.8	5.2	4.45	4.8
IER	37	64.5	61.6	26.2	24.7	90.5	85	104	101	0.87	0.84	1.6	1.75	1.7	4.7	4.6	4.6	0.6	0.75	0.6	4.7	4.65	4.7	2.8	2.5	2.6
CER	31	98.9	94.6	36.6	33.9	122.5	109	125	122.5	0.98	0.89	1.3	1.2	1.4	5.9	5.15	5.4	1.1	1.4	1.1	4.1	4.15	4.1	4.1	3.3	3.5
IER	42	63.8	59.8	22.3	20.5	94	86.7	98	93.5	0.96	0.93	1.5	1.55	1.6	3.9	3.45	3.3	0.7	0.55	0.5	4.2	4.35	4.2	2.1	1.65	1.5
IECR	50	79.4	74.1	25.9	24.2	99.5	87	106.5	101	0.93	0.86	2.1	1.75	2	5.3	5	4.3	1	1	0.6	4.8	4.85	4.8	2.7	2.8	2
IECR + PF	50	80.05	75.45	27.7	26.1	101.33	96.33	104.333	100	0.97	0.96	1.2	1.15	1.2	7.1	6.5	6.8	2.4	2.05	2	5	5.15	5	4.8	4.4	4.7
CER	42	70.6	67.4	25	24.2	84.17	88.17	101	98	0.83	0.9	0.8	0.85	0.9	4.3	4.25	4.1	0.9	0.75	0.7	4.6	4.7	4.6	3.1	3.05	2.9
IECR + PF	54	76.6	73.2	25.8	29.7	102.5	92.5	114.5	108	0.9	0.86	1.3	1.5	1.7	5.6	5.1	5.3	1.3	0.85	0.9	5.4	5.6	5.4	3.7	3.2	3.2
CER	43	65	60.7	25.7	24.3	89	84.17	99	94.33	0.9	0.89	1.6	1.6	1.6	6.4	4.95	4.8	2	1.05	1.2	4.7	4.65	4.7	3.9	2.9	2.7
IER	41	78.8	75	26.4	24.8	99	92.33	105.5	100.5	0.94	0.92	1.3	1.3	1.4	5.2	4.45	4.4	1.4	0.9	0.6	5	5	5	3.3	2.75	2.7
high mono	37	127.175	117.5	45.6	42.4	99	99	149	143	0.66	0.69	1.6	1.57	1.57	6.04	5.19	5.23	1.36	1.23	1.24	5.46	5.48	5.455	3.72	2.94	2.97
high carb	39	69.125	56.5	28.6	24.3	84	75.5	102	91	0.82	0.83	1.4	1.27	1.21	4.78	4.32	4.24	1.25	1.15	1.24	4.88	5	4.85	2.72	2.44	2.38
high mono	43	94.175	83.75	35.3	30.9	94	88.5	129	119	0.73	0.74	1.5	1.49	1.47	4.89	4.12	4.24	1.13	0.66	0.81	4.5	4.56	4.47	2.76	2.27	2.33
high carb	52	80.125	68.6	30.1	25.8	98	86	110	100.5	0.89	0.86	1.5	1.46	1.5	5.3	4.35	4.4	1.32	1.06	0.91	5.08	4.93	5.045	3.07	2.31	2.41
high carb	57	87.9	81.3	38.4	35.2	100	93	119	115	0.84	0.81	1.4	1.34	1.37	5.77	4.6	4.6	1.67	1.66	1.33	4.96	4.84	4.92	3.5	2.36	2.51
DER	39	120.3	109.35	40.2	36.5	126.5	115.88	134	126.5	0.94	0.92	1.7	1.35	1.5	6.3	5.35	5.6	1	0.8	0.8	4.8	4.4	4.75	4.1	3.6	3.7
high mono	50	84.725	80.8	32.2	32.2	95.5	98	115	113	0.83	0.87	1.6	1.76	1.81	7.14	6.48	6.45	3.31	2.33	2.19	5.01	4.77	4.955	3.66	3.35	3.34
high mono	36	88.925	77.35	32.6	28.4	99	90.5	118	104	0.84	0.87	1.1	0.97	1	6.23	5.66	5.88	2.2	1.25	1.45	4.83	4.94	4.77	4.06	4.05	4.14
high mono	50	91.875	81.85	35	31.8	108	98	119	108.5	0.91	0.9	1.5	1.3	1.32	5.08	4.18	4.22	0.9	0.61	0.64	4.6	4.47	4.53	3.15	2.56	2.57
IECR	68	67.7	63.8	27.4	25.9	96.5	90.5	101	99.5	0.96	0.91	1.5	1.5	1.36	4.43	4.43	4.95	1.26	1.26	1.08	4.9	4.9	4.83	3.25	3.02	3.05
CER	40	77.1	75.1	32	30.5	108.2	107.5	107	104	1.01	1.03	1.9	1.75	1.8	6	5.5	5.6	1	0.9	0.9	4.9	4.9	4.83	3.6	3.35	3.4
high mono	32	76.675	72.05	30.4	28.5	85.5	83	114	108	0.75	0.77	2.1	1.55	1.57	4.77	4.16	4.12	1.05	0.81	0.81	4.68	4.7	4.6	2.09	2.17	2.11
CER	39	82.4	78.9	30.6	29.7	99.7	95.7	114.5	113.2	0.87	0.85	2	1.7	1.9	5	5.1	5.6	0.7	0.9	1	4.3	4.35	4.2	2.7	2.95	3.2
DER	45	89.7	88.4	34	33.3	112.25	110	114	111.75	0.98	0.98	1.8	1.6	1.6	5.6	5.2	5.2	0.8	0.9	0.9	4.1	4	4	3.4	3.2	3.2
IER	43	63.5	60.9	25.4	24.4	85.17	81.17	103.33	98.5	0.82	0.82	2.3	2	2	4.3	3.65	3.8	0.6	0.55	0.7	4.8	4.7	4.7	1.7	1.4	1.5
IECR + PF	45	98.4	96.6	38.4	35.5	122.5	119	119	116.5	1.03	1.02	1.5	1.2	1.2	5.7	5.1	5.1	1.3	0.8	0.8	5.1	5	5	3.6	3.5	3.5
IECR + PF	50	61.55	59.2	25.6	24.6	83.33	79.5	100.17	99	0.83	0.8	1.8	1.8	1.8	5.7	5.65	5.6	1.1	1	1.2	4.6	4.5	4.5	3.4	3.4	3.3
IECR	58	75.4	70.45	29.1	27.2	99	89.5	105	100	0.94	0.9	1.4	1.25	1.3	6.4	5.65	5.7	0.9	0.75	0.9	5.1	4.9	5	4.6	4.05	4
IER	42	92	86.6	31.1	28.9	114.5	108.8	120	110.67	0.95	0.98	1.6	1.45	1.5	5	4.45	4.5	1	0.75	0.6	5.6	5.25	5.5	2.9	2.65	2.7
IER	41	87.3	85.7	34.5	33.9	107.3	108.3	112.33	111	0.96	0.98	1.7	1.8	1.8	6.4	5.8	6	1.9	1.2	1.45	4.8	4.5	4.7	3.8	3.6	3.6
DER	49	74.4	69.4	28.3	26.4	96.5	91.5	106	102	0.91	0.9	1.5	1.55	1.7	4.6	4.3	4.4	1.1	0.75	0.7	5.5	5.55	5.4	2.6	2.4	2.4
IECR	49	82.6	76.9	32.2	30	108	97	114	106	0.95	0.92	1.4	1.2	1.4	5	4.15	4.2	1.8	1.2	0.9	5.6	5.55	5.5	2.8	2.4	2.4
CER	41	91.8	87.9	34.5	33.9	112.3	108.5	121.33	117.33	0.93	0.92	1.8	1.45	1.5	5.3	4.8	5.3	1.3	0.95	1.2	4.9	4.8	4.8	2.9	2.95	3.3
IER	42	62.6	60.6	25	23.1	79.67	80	98.33	93.33	0.81	0.86	1.2	1.15	1.2	4	4	4.2	0.6	1.1	1.3	4.9	4.7	4.8	2.5	2.35	2.4
DER	32	106.05	102.8	36.3	35.2	114	107.67	120	117	0.95	0.92	1.1	0.95	1.1	5.4	5.5	5.4	1.2	1.15	1.3	6.2	5.9	6.1	3.8	4	3.7
DER	67	126.85	118.2	43.9	40.9	135	130.5	133.67	126.5	1.01	1.03	0.8	0.9	0.9	7.8	6.4	6.4	1.26	2.7	2.5	6.2	6.1	6.1	3.25	4.3	4.4
IER	43	95.8	88.5	34.4	31.4	109	103.5	115.5	109.16	0.94	0.95	1.1	1.2	1.2	4.9	4.75	4.6	2.9	1.1	1.1	4.7	4.6	4.6	2.5	3.05	2.9
IER	42	64.4	62	24	22.8	94.5	93	98.5	95	0.96	0.98	1.2	1.25	1.3	5.3	5.5	5.4	1.1	1.85	1.5	4.7	4.5	4.6	3.6	3.4	3.4
IECR	48	56.2	52.9	22.5	21.2	81	77.5	95	90	0.85	0.86	1.3	1.4	1.6	5.9	5.95	6.1	0.9	0.9	1.1	4.7	4.8	4.6	4.2	4.15	4
IECR	58	64.9	58.1	26	23.3	82.2	74.5	101.5	93.25	0.81	0.8	2	2.2	2.4	6.1	6.05	6.1	0.8	0.5	0.5	4.7	4.5	4.6	3.7	3.65	3.5
CER	43	69	64.1	26	24.1	90	84.17	105.5	100.67	0.85	0.84	2.1	2.05	2.1	6.9	5.55	5.7	2.2	1.2	1.3	4.7	4.75	4.6	3.8	2.95	3
IER	45	79.9	75.4	26.7	25.2	96.5	91.7	114.33	108	0.84	0.85	1.4	1.5	1.5	5.6	5.05	5.1	1.8	0.95	1	4.7	4.55	4.6	3.4	3.1	3.1
high carb	51	84	75.85	32.7	29.3	101	91	107	107	0.94	0.85	1.8	1.51	1.52	6.16	4.4	4.48	1.16	1	1.07	4.81	4.8	4.685	3.76	2.34	2.37
DER	51	87.8	84	30	28.7	109.5	106	109	106.65	1	0.99	1.9	1.7	1.8	5.7	5.5	5.8	1.2	1.9	1.5	5.1	5.1	4.95	3.3	2.9	3.3
high carb	36	103.475	96.85	36.2	34.3	106	102	121	119	0.88	0.86	1.5	1.51	1.49	4.59	5.19	5.06	1.51	1.33	1.45	4.97	4.9	4.815	2.23	2.95	2.78
high carb	38	84.375	73.5	30	26.7	95	87	109	101	0.87	0.86	1.7	1.29	1.25	5.05	3.93	3.99	1.59	0.98	1	5.2	5.02	5.03	2.48	2.12	2.21
high carb	50	101.975	94.5	37.9	35.8	106	102.5	136	131	0.78	0.78	2.7	1.7	1.7	5.07	3.97	3.84	0.73	0.79	0.75	4.84	4.63	4.655	1.99	1.83	1.73
high mono	58	76.2	66.75	34.5	29.9	107	96.5	122	108.5	0.88	0.89	2	1.82	1.93	6.39	5.71	5.77	1.17	1.18	1.17	5.06	4.66	4.875	3.71	3.22	3.18
high carb	50	106.025	95.6	38.1	34.1	114	107	137	128	0.83	0.84	1.4	1.04	1.06	6.48	5.16	5.11	1.57	1.14	1.26	4.48	4.4	4.28	4.26	3.53	3.41
high mono	39	93.4	84.25	33.9	30.6	104	91.5	133	129	0.78	0.71	1.8	2.01	2.04	3.89	4.3	4.3	0.63	0.55	0.52	5.01	4.87	4.81	1.76	1.98	1.98
DER	47	78.4	74.5	31.4	29.5	97.95	96	106	101.5	0.92	0.95	1.1	1.05	1	7	7.4	7.4	2.5	2.55	2.7	5.2	5.15	5	4.8	5.2	5.2
CER	42	73.1	70.2	25.1	24	88.5	86	104	101	0.85	0.85	1.5	1.35	1.4	4.1	4.25	4.6	0.8	1.15	1.3	5	4.85	4.8	2.2	2.35	2.6
CER	43	72.2	72	30	29.2	100	99.67	100.8	100.33	0.99	0.99	1.2	1.2	1.25	4.8	5.3	5.35	1.1	2.2	1.55	4.5	4.5	4.3	3.1	3.4	3.4
IECR	41	65	61	27.8	26.1	89.25	85.5	100.25	95	0.89	0.9	2.4	2.25	2.3	5.9	5.9	6	0.7	0.95	0.9	4.4	4.3	4.2	3.2	3.2	3.3
IECR + PF	48	63.45	60.4	25.4	24.2	90	83	98	95.83	0.92	0.87	1.5	1.4	1.4	5	4.55	5	1	0.85	1	4.8	4.85	4.6	3	2.75	3.1
DER	49	68	64.5	27.2	25.8	92	90	108	104.5	0.85	0.86	1.5	1.45	1.6	4.2	4.25	4.6	0.5	0.55	0.6	4.8	4.6	4.6	2.5	2.55	2.7
CER	41	77.8	71.6	24	23.1	102	101.67	106	101.67	0.96	1	1.9	1.6	1.6	4.6	4.35	4.5	1.1	0.6	0.5	4.5	4.45	4.3	2.2	2.5	2.7
IER	34	86.6	78.6	34	31.5	102.5	97	107	99.5	0.96	0.97	1.3	0.9	0.8	6.2	4.4	4.6	1.8	1.25	1.5	5.3	4.95	5.1	4.1	2.9	3.1
IECR	37	84.2	78.9	28.1	26.4	100	89.5	110.5	104.5	0.9	0.86	2.1	1.55	1.6	6.1	5	5.1	0.8	1.1	1.2	5.2	4.9	5	3.6	2.95	3
IECR + PF	49	70.3	67.4	28.2	27	97	90.5	107	102	0.91	0.89	2.3	2.1	2.1	6.5	6.1	6.2	0.7	1	1.1	4.5	4.4	4.3	3.9	3.55	3.6
CER	45	74.6	68.3	29.3	29.2	103.5	90	111	101.5	0.93	0.89	1.6	1.3	1.3	5.7	5	5	0.6	0.55	0.7	4.7	4.65	4.5	3.8	3.45	3.4
IER	43	109.6	103.3	33.4	31.9	124.66	117	125	120	1	0.98	1.7	1.4	1.5	5.2	4.5	4.7	1.1	1	1.1	5.3	5.1	5.1	3	2.65	2.7
IECR	41	97	96.2	37.1	37.1	122.5	115	122	118.5	1	0.97	1.1	1	1	3.6	3.4	3.4	0.9	0.8	0.8	4.4	4.2	4.2	2.1	2	2
CER	35	77.1	72.6	32.7	30.2	95.67	92	116	110.5	0.82	0.83	1.5	1.25	1.3	6.1	5.4	5.3	1.1	0.75	0.8	4.8	4.5	4.6	4.1	3.8	3.6
IECR + PF	62	70	69.2	28	27.7	99	93.5	102	101	0.97	0.93	1.6	1.55	1.6	5.5	6.05	5.5	0.9	1.7	1.5	5.5	5.9	5.3	3.5	3.7	3.2
IECR	59	69.9	66.1	29.9	28.2	112.83	103	109.17	105.17	1.03	0.98	2.2	1.85	1.9	6.1	4.75	4.9	2	1.5	1.8	6.5	5.95	6.3	3	2.25	2.2
DER	42	95	86.9	35.3	31.2	106	102	116.2	111	0.91	0.92	1.2	1	1.1	4.5	4	4	0.7	0.5	0.5	4.7	4.8	4.5	3	2.8	2.7
CER	38	66.1	60.3	26.9	24.2	85.66	81.33	103.33	96.66	0.83	0.84	1.4	1.25	1.3	4.7	3.8	3.8	1.1	0.8	0.8	4.5	4.75	4.3	2.8	2.15	2.1
high mono	46	118.2	108.6	40.6	37.4	122	117	136	128	0.9	0.91	1.4	1.35	1.37	4.89	4.39	4.44	1.18	0.85	0.76	5.22	4.99	5.02	2.82	2.59	2.67
CER	40	78.7	73.4	31.8	29.4	97.67	94	109	105.3	0.9	0.89	1.6	1.8	1.7	5.3	4.45	4	1.5	0.75	0.8	4.8	4.55	4.6	3	2.3	1.9
DER	56	62	62	25.5	25.5	90.83	90	95	95	0.96	0.95	1.3	1.4	1.4	6.6	6.5	6.4	1.9	1.6	1.3	4.9	4.8	4.7	4.4	4.4	4.4
high carb	41	97	81.3	32.1	26.5	96	87	121	109	0.79	0.8	1.4	1.62	1.61	4.44	4.98	4.93	1.43	0.83	0.88	4.44	4.08	4.205	2.29	2.91	2.84
high mono	67	86.025	76.7	32.2	28.5	106	101	115	110	0.92	0.92	2.2	1.8	1.94	4.83	3.58	3.62	0.86	0.74	0.79	4.87	4.6	4.635	2.18	1.36	1.23
high carb	65	83.8	75.6	32.7	29.3	100.5	97.5	118	112	0.85	0.87	1.2	1.07	1.08	6.39	5.14	5.16	2.13	1.38	1.39	5.25	4.94	5.005	4.11	3.36	3.36
high mono	45	93.075	85.65	35.5	32.6	92.5	90	121.5	110	0.76	0.82	1.2	1.28	1.34	4.86	3.86	3.85	0.95	0.86	0.8	4.84	4.41	4.595	3.16	2.12	2.09
high carb	50	97.7	90.4	35.2	32	104	97	125	123	0.83	0.79	1.2	1.34	1.33	6.77	5.42	5.53	1.63	0.93	0.85	5.38	4.91	5.12	4.67	3.58	3.75
high mono	44	108.625	91.75	38.8	33.5	109	101	130	118	0.84	0.86	1.9	1.64	1.7	4.75	4.21	4.28	0.87	0.94	0.89	4.8	4.61	4.52	2.4	2.05	2.08
IECR	38	80.1	76.2	32.1	30.5	102	88.5	107	102.5	0.95	0.86	1.5	1.4	1.4	4	3.95	3.9	0.6	0.55	0.5	4.7	4.55	4.4	2.2	2.3	2.3
IER	36	72.9	72.7	26.8	27	101.5	101	100	101	1.02	1	1.5	1.45	1.4	4.7	4.85	4.4	1.5	1.1	0.9	4.7	4.25	4.4	2.5	2.9	2.6
DER	47	96	100.9	40.5	42.5	121	131	126.67	131.5	0.96	1	1	1.1	1.1	3.9	4.1	4.3	0.9	1.7	1.7	5.2	5.15	4.9	2.5	2.4	2.4
CER	42	70.3	67.4	26.8	25.4	87	84	106	102	0.82	0.82	1.5	1.65	1.6	5	5.45	5.3	0.6	0.55	0.6	5.2	4.95	4.9	3.2	3.55	3.4
IER	39	102.4	103.5	36.5	36.7	113.5	113	119.5	120.17	0.95	0.94	1.3	1.4	1.4	5	5.2	5.2	1.2	1.1	1.1	5.3	5	5	3.2	3.3	3.3
IECR	43	90.3	86.2	34	32.4	112.67	105	116.5	111.5	0.97	0.94	1	1.2	1.2	5.3	5.5	5.7	1.3	1.05	0.8	5.2	5.15	4.9	3.7	3.9	4.1
IER	46	119.5	109.8	40	37.1	127.5	124.3	125	127.17	1.02	0.98	1.1	1.1	1.3	6.1	5.8	6.3	1.8	1.45	1.3	6.1	5.7	5.8	4.2	4.05	4.4
IECR	39	72.7	69.15	27.4	26	100.67	90	105.5	101.5	0.95	0.89	1	0.95	1	5.5	4.3	4.2	0.7	0.8	0.8	5.1	5	4.8	4.2	2.95	2.8
IECR	44	93.95	85.3	33.3	30.2	119	106.67	117.5	109	1.01	0.98	1.3	1.25	1.4	4.3	3.45	3.9	1.1	1.1	1.1	5.3	4.8	5	2.5	1.7	2
CER	46	114.4	99.6	38.6	34.1	112.5	102	123	114	0.91	0.89	1.3	1.05	1.2	5.5	4.4	4.5	2.3	1.2	1.3	5.7	5.6	5.4	3.1	2.8	2.7
CER	41	87.5	83.2	28.3	29.5	102	103	112	109.5	0.91	0.94	1	1.25	1.2	6.7	5.85	5.8	3.3	2.05	2.2	5.1	4.85	4.8	4.2	3.65	3.6
CER	33	109.8	105.8	37.4	36.6	105.5	101	131	127	0.81	0.8	1.3	1.15	1.2	5.1	4.7	5	0.8	0.8	0.8	4.2	4.05	3.9	3.4	3.15	3.4
IER	39	99.6	93.7	36.1	33.6	108.2	103.3	127.5	119.5	0.85	0.86	1.2	0.8	0.8	5.3	4.45	4.4	1.6	1.45	1.3	4.9	4.75	4.6	3.4	3	3
IECR	49	90.6	83.6	33.3	30.7	106	97	123.5	122.5	0.86	0.79	1.5	1.55	1.7	6.1	6.3	6.8	1.4	0.65	0.6	4.9	4.7	4.6	4	4.45	4.8
DER	42	74.6	80.7	25.2	27.3	104	103.74	104	104	1	1	2.4	2.4	2.4	6.1	6	6	1.1	0.9	0.9	4.9	4.6	4.6	3.2	3.2	3.2
high carb	37	133.55	119.55	45	40.4	112	106	148	138	0.76	0.77	1.3	1.01	0.99	4.38	3.89	3.9	1.24	1.36	1.37	5.62	5.23	5.305	2.38	2.19	2.22
high carb	28	83.575	74.8	30.1	27.1	87	82	114.5	104.5	0.76	0.78	1.16	0.93	0.99	4.35	3.23	3.35	1.06	1.23	1.16	5.22	4.89	4.89	2.63	1.69	1.77
high mono	51	86.275	80.05	35.5	32.7	102	96.5	112	104.5	0.91	0.92	1.1	1.11	1.11	6.56	6.35	6.53	1.48	1.76	1.7	4.98	4.58	4.63	4.7	4.33	4.54
high mono	58	95.475	90.55	38.4	36.5	109.5	103	124	122	0.88	0.84	1.4	1.31	1.3	6.35	6.34	6.27	1.94	2.13	2.29	5.17	4.88	4.815	3.9	3.89	3.75
high carb	58	94.025	82.95	34.6	30.7	100	98	119	107	0.84	0.92	1.5	1.62	1.63	6.51	5.29	5.13	1.6	1.54	1.32	6.1	5.52	5.735	4.15	2.8	2.76
high carb	63	74.45	65.8	29.8	26.5	94	87	108	102	0.87	0.85	1.6	1.56	1.55	6.07	5.02	4.97	1.35	1.09	1.02	5.68	5.25	5.285	3.77	2.86	2.87
IER	41	108.1	102.7	35.9	35.1	113	110.33	119.5	114.5	0.95	0.96	1.7	1.45	1.4	5	4	3.9	1.7	0.85	0.7	5.6	5.3	5.2	2.5	2.15	2.2
IECR	52	65.1	62.55	23.9	23	83	79	93	92	0.89	0.86	1.6	1.7	1.8	4.4	3.85	4	1	0.9	1	4.8	4.75	4.4	2.3	1.7	1.7
IER	45	96.3	95.8	34.6	34.8	112.8	114.33	116.33	116	0.97	0.99	1.5	1.65	1.6	5.4	5.25	4.7	1.2	0.8	0.7	4.6	4.45	4.2	3.4	3.25	2.8
DER	45	75.3	71.8	29.4	27.7	109	102	107	103	1.02	0.99	1.2	1.2	1.3	7.4	5.85	6.1	1.8	0.9	1	5.3	4.85	4.9	5.4	4.2	4.3
CER	45	80	73	31.7	30.4	105.5	97.33	104	98	1.01	0.99	1.3	1.2	1.3	4	2.95	3.1	2	0.85	0.8	4.8	4.5	4.4	1.8	1.35	1.4
IER	41	81.4	78.2	30.1	28.4	99.3	97.5	104.67	102	0.95	0.96	0.8	0.8	0.9	6	5.2	5.5	2.7	1.6	1.3	4.8	4.65	4.4	4	3.65	4
IECR + PF	40	87.55	85	30.3	29.4	98.5	97	110	108	0.9	0.9	2.4	2.1	2.1	4.9	4.8	4.9	0.8	0.85	0.9	4.5	4.25	4.1	2.1	2.3	2.4
CER	41	67.6	64.4	26.3	24.8	87	79.5	103.5	99.5	0.84	0.8	1.8	1.75	1.7	4.1	4	4.2	0.8	0.85	0.9	5	4.85	4.6	1.9	1.85	2.1
IER	43	61.5	57	25.8	23.1	86.67	77.5	98	94	0.88	0.82	1.6	1.5	1.4	4	3.65	3.7	0.6	0.75	0.9	4.4	4	4	2.1	1.8	1.9
IECR	50	65	62	23.3	22.2	89.17	79.67	95	79.67	0.94	1	2	1.65	1.7	5.8	5.65	5.3	0.5	0.6	0.5	4.9	4.55	4.5	3.6	3.75	3.4
DER	47	83.5	76.15	38.1	34.8	108	96.15	109	102	0.99	0.94	1.2	1.1	1.1	4.9	4.75	4.5	1.3	0.8	0.8	5	4.65	4.6	3.1	3.25	3
IECR + PF	37	112.1	104.25	41.2	38.3	140.5	134	142.5	133	0.99	1.01	1.3	1.15	1.1	5.3	4.6	4.8	1.8	1.7	2.2	5.2	5.1	4.8	3.2	2.7	2.7
DER	56	76.2	71.6	26.4	24.8	102.5	96	99.5	95.83	1.03	1	1.4	1.2	1.2	5.6	4.7	4.8	0.9	0.8	0.8	4.9	4.85	4.5	3.8	3.1	3.2
IECR + PF	40	75.45	72.35	31.8	30.5	84.5	85	109.67	103	0.77	0.83	1.4	1.55	1.7	4.8	5.45	5.7	1.5	1	1.1	5.2	4.9	4.8	2.7	3.45	3.5
IECR + PF	41	114.4	103.6	42	38.1	130.5	123	133	122.5	0.98	1	1.2	1.1	1.1	6.2	5.4	5.4	1.9	1.3	1.1	5	4.6	4.6	4.1	3.7	3.8
DER	40	86.8	85.8	30.8	30.4	97	98.7	112.5	112	0.86	0.88	1.1	1.15	1.2	4.6	4.65	4.7	0.9	0.75	0.6	4.7	4.5	4.3	3.1	3.15	3.2
high mono	38	91.1	79.35	31.4	27.1	95	88	118	106.5	0.81	0.83	1.7	1.39	1.45	4.11	3.56	3.48	1.43	1.25	1.15	5.74	5.37	5.33	1.63	1.49	1.4
high mono	55	98	85.55	33.2	28.3	100	91	120	109	0.83	0.83	1.1	1.16	1.16	5	4.37	4.36	1.5	0.99	0.98	5.61	5.2	5.195	3.14	2.69	2.69
high mono	59	100.15	91.05	40.7	38.1	116	107	128.5	125	0.9	0.86	1.5	0.99	1.02	4.88	4.44	4.62	0.97	1.32	1.43	4.86	4.33	4.41	2.9	2.78	2.87
IER	44	69.9	65.65	27	25.3	85	80.7	103	99	0.83	0.82	1.8	1.6	1.6	5.3	5.1	5.6	0.7	0.9	0.9	5.1	4.65	4.6	3.2	3.1	3.6
IER	32	98.1	93.4	34.5	33.1	114.7	106	124.17	118	0.92	0.9	2.5	2.1	2.1	4.5	4.3	4.3	0.6	0.85	0.6	4.9	4.6	4.4	1.7	1.8	1.9
IECR + PF	59	99.7	89.3	34.9	31.3	128.5	110	122.5	121	1.05	0.91	1.2	1	1	4.5	4.35	4.4	0.9	0.7	0.6	5	4.75	4.5	2.9	3	3.1
IER	35	64.7	61.8	26	24.8	95.7	91.8	104.33	100.5	0.92	0.91	2.8	2.1	2	5.6	4.55	4.3	0.5	0.5	0.5	4.6	4.1	4.1	2.6	2.25	2.1
DER	46	94.5	94.9	34	34.4	114.33	117.25	123.17	125	0.93	0.94	1.2	1.4	1.4	5.8	6.25	6.7	1.2	1.65	2.1	5.3	5.05	4.8	4.1	4.3	4.3
IECR	48	51.7	51.3	23.3	23.1	82	80.5	97.5	98	0.84	0.82	2	2.15	2.3	4.4	4.75	5	0.5	0.5	0.5	4.8	4.35	4.3	2.2	2.4	2.5
CER	30	65.2	59	24.9	23	83.17	76.67	98	91.33	0.85	0.84	1.3	1.25	1.4	4.7	4.4	4.9	1.1	0.95	1	5.1	4.75	4.6	2.9	2.7	3
IER	36	67.3	62.4	27.1	25.6	90.17	80	109	104	0.83	0.77	1.7	1.55	1.6	4.2	3.75	3.6	0.7	0.6	0.7	4.6	4.3	4.1	2.2	1.95	1.7
CER	30	92	87.3	36.6	34.1	119.33	113	120.33	114	0.99	0.99	0.9	0.75	0.8	6.7	5.55	5.5	2.5	2.35	2.2	5.2	5	4.7	4.7	3.75	3.7
IECR + PF	53	86.8	84.9	31.5	30.8	104	103	118	113	0.88	0.91	1.5	1.5	1.6	6.5	5.6	5.8	1.1	0.7	0.7	5.6	5.2	5.1	4.5	3.8	3.9
CER	43	65.8	67.6	25.8	25.4	80.8	81.7	98.5	99.8	0.82	0.82	1.5	1.8	1.8	6.1	5.3	5.3	1.5	0.7	0.7	5.1	4.6	4.6	3.9	3.2	3.2
IECR	52	68.2	64.6	29.1	27.6	94.5	90.75	105	95.38	0.9	0.95	0.9	1.05	1.1	5.6	5.8	6.2	3	1.65	1.6	4.4	4.05	3.9	3.3	4	4.4
high mono	41	85.975	79	33.1	31.1	86.5	86.5	115	109	0.75	0.79	1.4	0.92	0.97	5.38	4.14	4.22	1.46	0.92	0.91	5.57	4.92	5.02	3.22	2.75	2.78
DER	65	69.25	66.7	26.1	25.1	100	95	108.5	104.5	0.92	0.91	1.6	1.4	1.45	5	3.5	3.7	0.6	0.6	0.6	4.9	4.4	4.35	3.1	1.95	1.95
high carb	51	91	79.9	30.5	26.9	84	88.5	117	107	0.72	0.83	1.4	1.32	1.32	5.13	4.98	4.9	1.69	1.13	1.14	5.19	4.47	4.62	2.76	3.06	2.97
IECR + PF	44	71.8	70.8	25.7	25.4	96.5	92.75	103	100.5	0.94	0.92	1.1	1.2	1.2	4.1	4.7	4.6	0.4	0.55	0.5	5	4.4	4.4	2.8	3.25	3.2
IECR	47	111.55	102.4	35.6	32.7	110	117.5	112	115.5	0.98	1.02	1.4	1.1	1.1	5.2	4.85	4.8	1.2	0.85	0.8	5.5	5.2	4.9	3.3	3.35	3.3
CER	37	76.1	72.3	27.7	26.2	95.5	92	104.5	102	0.91	0.9	1.3	1.25	1.3	3.9	3.5	3.4	0.9	1	1	4.8	4.4	4.2	2.2	1.75	1.6
DER	50	97.9	81.85	38.2	32	127	117	124.5	117	1.02	1	1	0.9	1	3.5	3.35	3.2	1.6	1.85	1.4	5.6	5.05	5	1.8	1.6	1.6
DER	43	93.3	86.8	40.9	38.1	114.5	105.5	129.25	124	0.89	0.85	1.3	1	1	3.8	3.7	3.7	0.5	0.5	0.5	4.4	3.8	3.8	2.3	2.5	2.5
high carb	36	101.1	92.3	35.4	32.3	91	91	120	109	0.76	0.83	1.4	1.24	1.25	6.04	6.26	6.17	1.24	1.83	1.74	5.57	4.76	4.95	3.98	4.05	4
IECR	46	72.85	67.55	26.4	24.5	91	86.5	96	91	0.95	0.95	1.2	1.05	1.1	5.7	5.5	5.9	2.6	1.15	1.2	5.3	4.95	4.6	3.3	3.95	4.3
CER	41	70.7	63.3	25.9	23.3	89.5	82.5	106	96.17	0.84	0.86	1.6	1	0.9	5.5	4.1	4.2	1.2	0.95	1	4.8	4.6	4.1	3.4	2.65	2.8
CER	42	71.1	66.8	26.7	25.1	90.16	82.5	99.66	96	0.9	0.86	1.3	1.1	1.1	5.1	4.55	4.5	1	0.8	0.8	5.2	4.4	4.5	3.3	3.05	3
DER	46	80	78	27	26.4	100.5	100.5	108	104.5	0.93	0.96	1	1.05	1.1	4.6	5.2	5.1	1	1.35	1.4	5.5	4.85	4.8	3.1	3.55	3.4
IECR + PF	46	91.3	89.4	30.9	30.6	98.5	98	111.5	108	0.88	0.91	1.1	1.15	1.3	5.2	4.2	4	1.2	1	0.7	5.2	4.35	4.5	3.6	2.6	2.4
CER	44	92.4	88.8	33.8	31.8	105	98.5	119	117	0.88	0.84	1.6	1.55	1.6	4.9	5.05	5.1	0.7	0.85	0.8	5	4.45	4.2	3	3.1	3.1
IER	35	93.2	86.2	32.8	30.2	104.67	98.17	109	101	0.96	0.97	1.8	1.5	1.5	5.6	4.7	4.5	1.2	0.85	0.8	4.8	4.2	4	3.3	2.8	2.6
IECR + PF	69	82.2	75.95	29.8	27.6	108	103.5	111	103.5	0.97	1	1.7	1.85	1.9	7.5	7.65	7.6	0.9	0.7	0.6	5.5	5.25	4.7	5.4	5.45	5.4
high mono	46	105.65	90.5	42.7	36.7	113	99	138	119	0.82	0.83	1.3	1.03	1.06	5.28	5.08	5.17	2.08	1.61	1.6	6.06	5.05	5.17	2.89	3.23	3.29
CER	36	64.4	61.4	25.5	23.7	82.5	78	96.5	93.8	0.85	0.83	1.1	1.1	1.1	4.6	4.3	4.3	0.9	0.5	0.5	5.2	4.3	4.3	3.1	3	3
IECR + PF	52	89.9	79.3	34	30.2	109	98.5	112.17	104	0.97	0.95	1	0.95	1	6.4	5.15	6.1	2.4	1	1	6.1	4.85	5.1	4.3	3.7	4.6
CER	41	71.8	65.7	27.2	25	91.3	85.3	110.67	101	0.82	0.84	1.6	1.7	2	3.4	2.95	3.2	0.5	0.6	0.5	5.3	4.55	4.3	1.6	1	1
high carb	65	80.25	72.1	32.5	28.7	98	83	116	107.5	0.84	0.77	1.6	1.76	1.77	6.5	5.76	5.86	1.13	1.22	1.25	6.76	5.52	5.745	4.25	3.32	3.39
high mono	60	70.975	62.35	32.3	27.9	88	82	113.5	105	0.78	0.78	1.5	1.53	1.59	5.14	4.68	4.78	1.41	1.14	1.07	7.11	6.12	6.015	2.82	2.52	2.6
IER	44	60.4	57.1	24.2	22.9	81.33	80	97.33	93.66	0.84	0.85	1.5	1.45	1.5	5.1	4.55	4.8	1.2	0.75	0.9	6.2	4.8	4.7	3.1	2.75	2.9
